# Supplementary material for: The Plant‐to‐Plant Circular Strategy: Coupling Photodegradation and Phytoremediation With Plant‐Based Nanomaterials for Plastic Degradation
Source: Adv Sci (Weinh). 2026 Jul 24:e76789. Online ahead of print. doi: 10.1002/advs.76789 (PMC13398134; doi:10.1002/advs.76789)
Supplement: Supplementary file 2 — Supporting File 2: advs76789‐sup‐0002‐data.zip. [file ADVS-9999-e76789-s001.zip]

Archive with 2 entries (1 files):
- advs76789-sup-0002-data/
- advs76789-sup-0002-data/Supply Information-Raw data table.xlsx
