# Supplementary material for: The Plant‐to‐Plant Circular Strategy: Coupling Photodegradation and Phytoremediation With Plant‐Based Nanomaterials for Plastic Degradation
Source: Adv Sci (Weinh). 2026 Jul 24:e76789. Online ahead of print. doi: 10.1002/advs.76789 (PMC13398134; doi:10.1002/advs.76789)
Supplement: Supplementary file 2 — Supporting File 2: advs76789‐sup‐0002‐data.zip. [file ADVS-9999-e76789-s001.zip › advs76789-sup-0002-data/Supply Information-Raw data table.xlsx]

## Sheet: Photodegradtaion rate
UV light			0d	2d	7d	14d	21d	28d		Rate-2	Rate-7	Rate-14	Rate-21	Rate-28
PE	CK-1	CK-1-1	0.2031	0.2028	0.2028	0.2028	0.2021	0.2019		0.0014771	0.0014771	0.0014771	0.00492368	0.00590842
		CK-1-2	0.2054	0.2049	0.2049	0.2049	0.2041	0.2038		0.00243427	0.00243427	0.00243427	0.00632911	0.00778968
		CK-1-3	0.2041	0.2041	0.204	0.2036	0.2036	0.2029		0	0.000489956	0.00244978	0.00244978	0.00587947
PE+CNTs20:1	1-T	1-T-1	0.2053	0.2053	0.2042	0.1959	0.1904	0.1863		0	0.00535801	0.0457867	0.0725767	0.0925475
		1-T-2	0.2113	0.2113	0.2036	0.1984	0.1966	0.1907		0	0.0364411	0.0610506	0.0695693	0.0974917
		1-T-3	0.2173	0.2173	0.2132	0.1969	0.1942	0.1938		0	0.0188679	0.0938794	0.106305	0.108145
PE+FGO20:1	2-T	2-T-1	0.2053	0.2053	0.2048	0.2028	0.197	0.1967		0	0.00243546	0.0121773	0.0404286	0.0418899
		2-T-2	0.2094	0.2094	0.2039	0.2025	0.1923	0.1919		0	0.0262655	0.0329513	0.0816619	0.0835721
		2-T-3	0.2047	0.2047	0.2032	0.2009	0.192	0.1887		0	0.0073278	0.0185638	0.062042	0.0781632
PE+PB-NMs20:1	3-T	3-T-1	0.2006	0.2006	0.1965	0.1937	0.1874	0.1758		0	0.0204387	0.0538385	0.0912263	0.151545
		3-T-2	0.2106	0.2105	0.2024	0.1916	0.1814	0.1742		0.000474834	0.0389364	0.0902184	0.138651	0.17284
		3-T-3	0.2089	0.2089	0.2019	0.1898	0.1823	0.1702		0	0.0335089	0.0727621	0.10292	0.158449
PE+CNTs10:1	4-T	4-T-1	0.2026	0.2026	0.1999	0.1853	0.1768	0.1763		0	0.0133268	0.0853899	0.127345	0.129812
		4-T-2	0.2186	0.2184	0.2158	0.2026	0.196	0.1955		0.000914913	0.0128088	0.073193	0.103385	0.105672
		4-T-3	0.218	0.218	0.2128	0.1992	0.192	0.1887		0	0.0238532	0.0862385	0.119266	0.134404
PE+FGO10:1	5-T	5-T-1	0.2134	0.2134	0.1979	0.1917	0.1885	0.1792		0	0.0726336	0.101687	0.116682	0.160262
		5-T-2	0.2179	0.2179	0.2087	0.2008	0.1939	0.1856		0	0.0422212	0.0784764	0.110142	0.148233
		5-T-3	0.2164	0.2164	0.2094	0.1931	0.1912	0.1901		0	0.0323475	0.107671	0.116451	0.121534
PE+PB-NMs10:1	6-T	6-T-1	0.2182	0.2182	0.2048	0.2011	0.1952	0.1932		0	0.0614115	0.0783685	0.105408	0.114574
		6-T-2	0.208	0.208	0.2029	0.2016	0.1925	0.1852		0	0.0245192	0.0307692	0.0745192	0.109615
		6-T-3	0.2122	0.2122	0.208	0.2052	0.1963	0.1958		0	0.0197926	0.0329877	0.0749293	0.0772856
	2d	stdev	7d	stdev	14d	stdev	21d	stdev	28d	stdev
PE	0.00130379	0.00122636	0.00146711	0.000972198	0.00212039	0.000557152	0.00456753	0.00196404	0.00652586	0.0010946
PE+CNTs20:1	0	0	0.0202223	0.0155857	0.0669056	0.0245752	0.0828169	0.0203965	0.0993949	0.00797122
PE+FGO20:1	0	0	0.0120096	0.012586	0.0212308	0.0106407	0.0613775	0.0206247	0.0678751	0.0226657
PE+PB-NMs20:1	0.000158278	0.000274145	0.0309613	0.00950835	0.072273	0.0181949	0.110933	0.024707	0.160945	0.0108642
PE+CNTs10:1	0.000304971	0.000528225	0.0166629	0.00623236	0.0816072	0.00729919	0.116665	0.0121896	0.123296	0.0154343
PE+FGO10:1	0	0	0.0490674	0.0209975	0.0959448	0.0154211	0.114425	0.00371092	0.143343	0.0198218
PE+PB-NMs10:1	0	0	0.0352411	0.0227871	0.0473751	0.0268639	0.0849521	0.0177164	0.100492	0.0202493
	2d		7d		14d		21d		28d
PE	0.130379	0.122636	0.146711	0.0972198	0.212039	0.0557152	0.456753	0.196404	0.652586	0.10946
PE+CNTs20:1	0	0	2.02223	1.55857	6.69056	2.45752	8.28169	2.03965	9.93949	0.797122
PE+FGO20:1	0	0	1.20096	1.2586	2.12308	1.06407	6.13775	2.06247	6.78751	2.26657
PE+PB-NMs20:1	0.0158278	0.0274145	3.09613	0.950835	7.2273	1.81949	11.0933	2.4707	16.0945	1.08642
PE+CNTs10:1	0.0304971	0.0528225	1.66629	0.623236	8.16072	0.729919	11.6665	1.21896	12.3296	1.54343
PE+FGO10:1	0	0	4.90674	2.09975	9.59448	1.54211	11.4425	0.371092	14.3343	1.98218
PE+PB-NMs10:1	0	0	3.52411	2.27871	4.73751	2.68639	8.49521	1.77164	10.0492	2.02493
	2d		7d		14d		21d		28d
PE	0.130379	0.122636	0.146711	0.0972198	0.212039	0.0557152	0.456753	0.196404	0.652586	0.10946
PE+CNTs20:1	0	0	2.02223	1.55857	6.69056	2.45752	8.28169	2.03965	9.93949	0.797122
PE+FGO20:1	0	0	1.20096	1.2586	2.12308	1.06407	6.13775	2.06247	6.78751	2.26657
PE+PB-NMs20:1	0.0158278	0.0274145	3.09613	0.950835	7.2273	1.81949	11.0933	2.4707	16.0945	1.08642
PE+CNTs10:1	0.0304971	0.0528225	1.66629	0.623236	8.16072	0.729919	11.6665	1.21896	12.3296	1.54343
PE+FGO10:1	0	0	4.90674	2.09975	9.59448	1.54211	11.4425	0.371092	14.3343	1.98218
PE+PB-NMs10:1	0	0	3.52411	2.27871	4.73751	2.68639	8.49521	1.77164	10.0492	2.02493
Time	PE	PE-stdev	PE:CNTs=20:1	PE:CNTs=20:1-Stdev	PE:FGO=20:1	PE:FGO=20:1-stdev	PE:PB-NMs=20:1	PE:PB-NMs=20:1-stdev	PE:CNTs=10:1	PE:CNTs=10:1-stdev	PE:FGO=10:1	PE:FGO=10:1-stdev	PE:PB-NMs=10:1	PE:PB-NMs=10:1-stdev
0d	0	0	0	0	0	0	0	0	0	0	0	0	0	0
2d	0.130379	0.122636	0	0	0	0	0.0158278	0.0274145	0.0304971	0.0528225	0	0	0	0
7d	0.146711	0.0972198	2.02223	1.55857	1.20096	1.2586	3.09613	0.950835	1.66629	0.623236	4.90674	2.09975	3.52411	2.27871
14d	0.0274145	0.0557152	6.69056	2.45752	2.12308	1.06407	7.2273	1.81949	8.16072	0.729919	9.59448	1.54211	4.73751	2.68639
21d	0.456753	0.196404	8.28169	2.03965	6.13775	2.06247	11.0933	2.4707	11.6665	1.21896	11.4425	0.371092	8.49521	1.77164
28d	0.652586	0.10946	9.93949	0.797122	6.78751	2.26657	16.0945	1.08642	12.3296	1.54343	14.3343	1.98218	10.0492	2.02493

## Sheet: Photodegradtaion rate-DarkSun
White Light			0d	2d	7d	14d	21d	28d		Rate-2	Rate-7	Rate-14	Rate-21	Rate-28
PE	CK-2	CK-2-1	0.2278	0.2278	0.2278	0.2278	0.2278	0.2278		0	0	0	0	0
PE	CK-2	CK-2-2	0.2096	0.2096	0.2096	0.2096	0.2096	0.2096		0	0	0	0	0
PE	CK-2	CK-2-3	0.2078	0.2078	0.2078	0.2078	0.2078	0.2078		0	0	0	0	0
CNTs20:1 + PE	7-T	7-T-1	0.2078	0.2078	0.2078	0.2078	0.2078	0.2078		0	0	0	0	0
CNTs20:1 + PE	7-T	7-T-2	0.2128	0.2128	0.2128	0.2128	0.2128	0.2128		0	0	0	0	0
CNTs20:1 + PE	7-T	7-T-3	0.2279	0.2279	0.2279	0.2279	0.2279	0.2279		0	0	0	0	0
FGO20:1 + PE	8-T	8-T-1	0.2225	0.2225	0.2225	0.2225	0.2225	0.2225		0	0	0	0	0
FGO20:1 + PE	8-T	8-T-2	0.2193	0.2193	0.2193	0.2193	0.2193	0.2193		0	0	0	0	0
FGO20:1 + PE	8-T	8-T-3	0.2178	0.2178	0.2178	0.2178	0.2178	0.2178		0	0	0	0	0
PB-NMs20:1 + PE	9-T	9-T-1	0.2043	0.2043	0.2043	0.2043	0.2043	0.2043		0	0	0	0	0
PB-NMs20:1 + PE	9-T	9-T-2	0.2276	0.2276	0.2276	0.2276	0.2276	0.2276		0	0	0	0	0
PB-NMs20:1 + PE	9-T	9-T-3	0.2008	0.2008	0.2008	0.2008	0.2008	0.2008		0	0	0	0	0
CNTs10:1 + PE	10-T	10-T-1	0.2222	0.2222	0.2222	0.2222	0.2222	0.2222		0	0	0	0	0
CNTs10:1 + PE	10-T	10-T-2	0.2059	0.2059	0.2059	0.2059	0.2059	0.2059		0	0	0	0	0
CNTs10:1 + PE	10-T	10-T-3	0.2049	0.2049	0.2049	0.2049	0.2049	0.2049		0	0	0	0	0
FGO10:1 + PE	11-T	11-T-1	0.2048	0.2048	0.2048	0.2048	0.2048	0.2048		0	0	0	0	0
FGO10:1 + PE	11-T	11-T-2	0.2208	0.2208	0.2208	0.2208	0.2208	0.2208		0	0	0	0	0
FGO10:1 + PE	11-T	11-T-3	0.2053	0.2053	0.2053	0.2053	0.2053	0.2053		0	0	0	0	0
PB-NMs10:1 + PE	12-T	12-T-1	0.2279	0.2279	0.2279	0.2279	0.2279	0.2279		0	0	0	0	0
PB-NMs10:1 + PE	12-T	12-T-2	0.201	0.2003	0.201	0.201	0.201	0.201		0.00348259	0	0	0	0
PB-NMs10:1 + PE	12-T	12-T-3	0.2073	0.2072	0.2072	0.2072	0.2072	0.2072		0.000482393	0.000482393	0.000482393	0.000482393	0.000482393
Dark control			0d	2d	7d	14d	21d	28d		Rate-2	Rate-7	Rate-14	Rate-21	Rate-28
PE	CK-3	CK-3-1	0.2097	0.2095	0.2095	0.2095	0.2095	0.2095		0.000953743	0.000953743	0.000953743	0.000953743	0.000953743
PE	CK-3	CK-3-2	0.2041	0.2041	0.2041	0.2041	0.2041	0.2041		0	0	0	0	0
PE	CK-3	CK-3-3	0.202	0.202	0.202	0.202	0.202	0.202		0	0	0	0	0
CNTs20:1 + PE	13-T	13-T-1	0.213	0.2128	0.2128	0.2128	0.2128	0.2128		0.000938967	0.000938967	0.000938967	0.000938967	0.000938967
CNTs20:1 + PE	13-T	13-T-2	0.2064	0.2064	0.2064	0.2064	0.2064	0.2064		0	0	0	0	0
CNTs20:1 + PE	13-T	13-T-3	0.2036	0.2036	0.2036	0.2036	0.2036	0.2036		0	0	0	0	0
FGO20:1 + PE	14-T	14-T-1	0.2153	0.2153	0.2153	0.2153	0.2153	0.2153		0	0	0	0	0
FGO20:1 + PE	14-T	14-T-2	0.2021	0.2021	0.2021	0.2021	0.2021	0.2021		0	0	0	0	0
FGO20:1 + PE	14-T	14-T-3	0.2166	0.2166	0.2166	0.2166	0.2166	0.2166		0	0	0	0	0
PB-NMs20:1 + PE	15-T	15-T-1	0.2037	0.2037	0.2037	0.2037	0.2037	0.2037		0	0	0	0	0
PB-NMs20:1 + PE	15-T	15-T-2	0.2171	0.2171	0.2171	0.2171	0.2171	0.2171		0	0	0	0	0
PB-NMs20:1 + PE	15-T	15-T-3	0.2045	0.2045	0.2045	0.2045	0.2045	0.2045		0	0	0	0	0
CNTs10:1 + PE	16-T	16-T-1	0.208	0.2079	0.2079	0.2079	0.2079	0.2079		0.000480769	0.000480769	0.000480769	0.000480769	0.000480769
CNTs10:1 + PE	16-T	16-T-2	0.2084	0.2084	0.2084	0.2084	0.2084	0.2084		0	0	0	0	0
CNTs10:1 + PE	16-T	16-T-3	0.2111	0.2111	0.2111	0.2111	0.2111	0.2111		0	0	0	0	0
FGO10:1 + PE	17-T	17-T-1	0.2187	0.2189	0.2188	0.2187	0.2188	0.2187		-0.000914495	-0.000457247	0	-0.000457247	0
FGO10:1 + PE	17-T	17-T-2	0.2108	0.2108	0.2108	0.2108	0.2108	0.2108		0	0	0	0	0
FGO10:1 + PE	17-T	17-T-3	0.2126	0.2122	0.2122	0.2122	0.2122	0.2122		0.00188147	0.00188147	0.00188147	0.00188147	0.00188147
PB-NMs10:1 + PE	18-T	18-T-1	0.2011	0.2011	0.2011	0.2011	0.2011	0.2011		0	0	0	0	0
PB-NMs10:1 + PE	18-T	18-T-2	0.2015	0.2015	0.2015	0.2015	0.2015	0.2015		0	0	0	0	0
PB-NMs10:1 + PE	18-T	18-T-3	0.2008	0.2008	0.2008	0.2008	0.2008	0.2008		0	0	0	0	0

## Sheet: Biodegradtaion-Biomass data
Control	Day	Roots	Shoots	Biomass	Inserts
	30	5.345	4.755	2.0382	128.5
	STDEV	1.44957	1.09602	0.245932	6.36396
	60	5.5	5.07	9.28755	133
	STDEV	0.254558	0.707107	1.59219	2.82843
	90	4.7	4.355	11.3918	143.5
	STDEV	1.59806	0.106066	1.66163	7.77817
PF+100 CNTs	Day	Roots	Shoots	Biomass	Inserts
	30	6.42	7.02	8.91737	73.6667
	STDEV	1.10531	1.34815	3.58716	11.5036
	60	8.39	12.185	7.51212	105
	STDEV	1.43	1.655	1.97311	7
	90	3.55333	3.19667	4.04987	118.667
	STDEV	0.369639	0.912213	1.04113	6.02771
PF+200 CNTs	Day	Roots	Shoots	Biomass	Inserts
	30	9.6	11.09	4.3669	78
	STDEV	0.27	0.11	0.121939	10.5357
	60	9.27667	9.36333	17.6105	103.333
	STDEV	1.14133	4.32264	6.94641	11.6762
	90	11.8867	14.29	25.5663	119.667
	STDEV	3.5406	2.35803	2.22623	8.73689
PF+150 CNTs	Day	Roots	Shoots	Biomass	Inserts
	30	3.92667	5.37333	1.54913	74.3333
	STDEV	0.319739	2.09051	0.262051	11.3725
	60	6.11333	8.55667	6.32857	106.667
	STDEV	1.68968	0.18037	0.656992	7.50555
	90	13.77	15.9067	10.6339	121.333
	STDEV	4.4162	3.41834	2.84778	7.0946
PF+100 FGO	Day	Roots	Shoots	Biomass	Inserts
	30	5.29	6.65	5.7516	73
	STDEV	1.75419	3.09529	1.45743	5
	60	7.12	8.53	6.34097	93.6667
	STDEV	1.58805	0.785048	1.78655	5.03322
	90	29	28.3467	16.3998	118.667
	STDEV	7.71492	9.22727	3.81575	10.0167
PF+200 FGO	Day	Roots	Shoots	Biomass	Inserts
	30	5.43667	6.65667	4.7802	95
	STDEV	0.949438	0.987438	0.918508	9.64365
	60	11.6267	17.1933	8.1945	98.3333
	STDEV	2.56379	4.62212	0.572208	5.03322
	90	26.4267	26.2967	16.9422	112
	STDEV	3.55738	1.58105	1.27846	9.84886
PF+150 FGO	Day	Roots	Shoots	Biomass	Inserts
	30	6.27667	8.62667	4.90617	74
	STDEV	4.05504	5.66419	1.31209	6.55744
	60	9.56	10.3367	8.3863	104.667
	STDEV	0.871263	3.63606	0.886267	8.02081
	90	19.6567	18.5833	15.5367	118
	STDEV	3.36276	4.29395	2.66613	6.55744
PF+100 PB-NMs	Day	Roots	Shoots	Biomass	Inserts
	30	17.27	17.0933	15.8946	142.667
		3.1761	4.76767	1.51405	12.0139
	60	22.9567	25.4733	18.4168	148.667
	STDEV	3.5939	5.9294	4.39353	10.5987
	90	30.62	43	20.1532	142.667
	STDEV	6.11883	5.89667	6.02099	9.07377
PF+200 PB-NMs	Day	Roots	Shoots	Biomass	Inserts
	30	13.8967	13.5	12.7615	147.333
	STDEV	2.80972	1.06663	1.31757	11.5902
	60	14.8233	25.69	14.9238	140
	STDEV	4.05494	2.32114	2.58862	11.7898
	90	24.7567	31.1233	16.4794	147.667
	STDEV	1.3543	5.88532	0.949514	7.63763
PF+150 PB-NMs	Day	Roots	Shoots	Biomass	Inserts
	30	18.88	19.16	14.6703	144.667
	STDEV	2.32729	1.57344	0.95946	9.45163
	60	24.17	25.1167	21.3089	147.333
	STDEV	2.87771	2.2409	1.98261	10.6927
	90	32.84	35.4967	26.0261	143
	STDEV	4.23352	4.24799	2.9655	7

## Sheet: Biodegradation-degradation rate
Group	Time	Control-Bottom	stdev	Control-Surface	stdev	CNTs100-Bottom	stdev	CNTs150-Bottom	stdev	CNTs200-Bottom	stdev	CNTs100-Surface	stdev	CNTs150-Surface	stdev	CNTs200-Surface	stdev
CNTs+Alfalfa	0	0	0	0	0	0	0	0	0	0	0	0	0	0	0	0	0
CNTs+Alfalfa	30	0	0	0.298293	0.202839	1.02386	0.406845	0.773104	0.254172	5.74525	1.57352	4.33296	1.58324	2.14782	1.24192	9.09647	2.33378
CNTs+Alfalfa	60	0.328582	0.238904	0.134297	0.0731282	0.895216	0.365381	0.382304	0.145542	6.0199	0.279031	6.98909	1.24525	4.84983	0.348438	9.14776	2.59845
CNTs+Alfalfa	90	1.23869	0.881848	0.593493	0.839325	2.37873	0.724626	3.69592	1.58653	5.84809	1.37186	9.03588	1.63759	7.7047	1.43154	11.08	1.33961
Group	Time	Control-Bottom	stdev	Control-Surface	stdev	FGO100-Bottom	stdev	FGO150-Bottom	stdev	FGO200-Bottom	stdev	FGO100-Surface	stdev	FGO150-Surface	stdev	FGO200-Surface	stdev
FGO+Alfalfa	0	0	0	0	0	0	0	0	0	0	0	0	0	0	0	0	0
FGO+Alfalfa	30	0	0	0.298293	0.202839	0.111687	0.092033	0.870554	0.40952	0.483507	0.192467	1.73128	0.878056	1.24308	0.568792	0.815965	0.696538
FGO+Alfalfa	60	0.328582	0.238904	0.134297	0.0731282	0.576641	0.175361	4.71857	2.94762	0.951243	0.313485	2.36728	0.997143	4.87055	0.615639	1.28517	0.31495
FGO+Alfalfa	90	1.23869	0.881848	0.593493	0.839325	0.144657	0.0181971	5.75237	1.39839	0.898131	0.238395	0.700096	0.482893	5.95875	0.351885	1.48024	0.430016
Group	Time	Control-Bottom	stdev	Control-Surface	stdev	PBNMs100-Bottom	stdev	PBNMs150-Bottom	stdev	PBNMs200-Bottom	stdev	PBNMs100-Surface	stdev	PBNMs150-Surface	stdev	PBNMs200-Surface	stdev
PB-NMs+Alfalfa	0	0	0	0	0	0	0	0	0	0	0	0	0	0	0	0	0
PB-NMs+Alfalfa	30	0	0	0.298293	0.202839	0.939569	0.352973	0.115685	0.0756672	0.930682	0.661612	0.449629	0.10164	0.848826	0.115495	1.32156	0.71557
PB-NMs+Alfalfa	60	0.328582	0.238904	0.134297	0.0731282	1.72222	1.31184	2.17166	1.0211	0.697773	0.38641	6.76757	0.614197	4.63913	0.65366	1.18291	0.540367
PB-NMs+Alfalfa	90	1.23869	0.881848	0.593493	0.839325	9.70736	1.27426	5.71253	1.15624	2.5214	1.18982	10.4707	2.44047	11.3508	1.76048	8.60729	2.5516

## Sheet: DNA data
Order														Genus																																		Family
Gourp	Chloroplast	Hyphomicrobiales	Lysobacterales	Flavobacteriales	Chitinophagales	Opitutales	Micropepsales	Catenulisporales	Gemmatimonadales	Burkholderiales	Others			unclassified_Chloroplast	Rhodanobacter	unclassified_Micropepsaceae	Streptomyces	Pseudolabrys	Actinospica	Flavobacterium	unclassified_Gemmatimonadaceae	unclassified_Opitutaceae	Galbibacter	Arachidicoccus	unclassified_Vicinamibacterales	Bauldia	Massilia	unclassified_R7C24	unclassified_env.OPS_17	Gemmatimonas	Mucilaginibacter	unclassified_Chitinophagaceae	unclassified_Mitochondria	Oleiharenicola	Opitutus	unclassified_BIrii41	Acidothermus	unclassified_Sandaracinaceae	Novosphingobium	Steroidobacter	Castellaniella	unclassified_KF-JG30-C25	Dongia	Others				unclassified_Chloroplast	Rhodanobacteraceae
Soil-0d	5.88535e-05	0.153941	0.0235414	0.0938518	0.00370777	0.0890846	0.000156943	0.00129478	0	3.92357e-05	0.634323			5.88535e-05	0.153941	0.0235414	0.0938518	0.00370777	0.0890846	0.000156943	0.00129478	0	3.92357e-05	0.0199121	0.000431593	3.92357e-05	0	0	0	0.00045121	0.000392357	0.0628948	0.0016479	9.80892e-05	0	0	0.0581865	5.88535e-05	0.000784714	0	0.000588535	0.00798446	0.000294268	0.480559				5.88535e-05	0.19816
Control-PF Only-90d	0	0.178307	0.0128105	0.00584612	0.107996	0.0231294	0.0921843	0.000215796	0.0422176	0.0257778	0.511516			0	0.00462981	0.0757837	0.00113783	0.0377447	0.000215796	0.000882803	0.0241299	0.000706242	0	0.000353121	0.068839	0.0233649	7.84714e-05	0.00272688	0.000313886	0.017558	0.00180484	0.00510064	0.000961274	0.00975007	0.00139287	0.0112214	0.00045121	0.00617962	0.00237376	0.00245223	0	0.000255032	0.0279162	0.671676				0	0.00790599
Control-PF+A-Surface-90d	0	0.13346	0.035214	0.0703104	0.072331	0.0325264	0.0638365	3.92357e-05	0.0241496	0.0579119	0.510221			0	0.00916153	0.0513007	0.000313886	0.0295445	3.92357e-05	0.0526543	0.013242	0.000823949	0.00674854	0.00425707	0.0332719	0.014733	0.00221682	0.00209911	0.00145172	0.0106329	0.00304077	0.00867109	0.000882803	0.0137325	0.00343312	0.00821988	0.000117707	0.029211	0.0235806	0.000411975	0.00225605	0.000235414	0.0119473	0.661769				0	0.0176757
Control-PF+A-Bottom-90d	0	0.157394	0.0130459	0.00867109	0.0871032	0.0414329	0.109487	1.96178e-05	0.0378036	0.0208342	0.524208			0	0.00429631	0.0977557	0.000647389	0.0303292	1.96178e-05	0.000902421	0.0214031	0.00125554	0.000156943	0.000215796	0.0588143	0.0207753	1.96178e-05	0.0016479	0.000510064	0.0161259	0.00258956	0.00470828	0.00115745	0.0222859	0.00366854	0.00918115	0.000255032	0.00388433	0.00180484	0.000961274	0	0.000137325	0.0128497	0.681642				0	0.0074744
Control-PF+CNTs200-90d	0	0.255895	0.0344489	0.0171852	0.0408836	0.0142818	0.0195394	0.000235414	0.0328795	0.0796877	0.504963			0	0.00345274	0.0170675	0.00345274	0.0751756	0.000235414	0.0163613	0.0308	0.000196178	0	0.000117707	0.0311531	0.0543022	0.000941657	0.0151057	0.00258956	0.0016479	0.000235414	0.00231491	0.00176561	0.0027465	0.00294268	0.0322517	0	0.00792561	0.00345274	0.00937733	0.000235414	3.92357e-05	0.0072586	0.676855				0	0.0102798
Control-PF+FGO200-90d	0.770707	0.0235806	0.0050614	0.0027465	0.00404128	0.00262879	0.00180484	0	0.00282497	0.0117707	0.174834			0.770707	0.000941657	0.00113783	0.000392357	0.00655236	0	0.00153019	0.00231491	0	0	0.000156943	0.00486523	0.00392357	0.000196178	0.0010986	0.00117707	0.000510064	0.0005493	0.000117707	0.067917	0.000745478	0.000353121	0.00372739	0	0.0005493	0.000706242	0.0016479	0	0.000196178	0.000941657	0.127045				0.770707	0.00282497
Control-PF+PBNMs200-90d	0.00280535	0.220348	0.0461608	0.0188135	0.0276415	0.0150665	0.0180877	0.000235414	0.0562247	0.072743	0.521874			0.00280535	0.00584612	0.015557	0.00176561	0.066583	0.000215796	0.0170675	0.0523012	0.000470828	0.000333503	0.000137325	0.0395692	0.0464551	0.000765096	0.0142818	0.00196178	0.00331542	0.000333503	0.00139287	0.00154981	0.00321733	0.00282497	0.0400204	7.84714e-05	0.00576765	0.00529682	0.00816102	0.000235414	1.96178e-05	0.0069251	0.654746				0.00280535	0.016734
Exp-PF+CNTs100+A+Surface-30d	0.000313886	0.164868	0.113685	0.120316	0.0392749	0.0049437	0.00508102	0	0.0133205	0.0460823	0.492114			0.000313886	0.00672892	0.00457096	0.00496331	0.0367638	0	0.0623847	0.0119669	7.84714e-05	0.00249147	0.00125554	0.00482599	0.0141837	0.000529682	0.00123592	0.000215796	0.00123592	0.000117707	0.00621886	0.000823949	0.000863185	0.000882803	0.00192255	0	0.000667007	0.0420803	0.00166752	0.00129478	3.92357e-05	0.00390395	0.785773				0.000313886	0.0181073
Exp-PF+CNTs150+A+Surface-30d	0.0959705	0.106289	0.212971	0.0203633	0.0505552	0.00998548	0.0377251	0.0233452	0.0174206	0.0411779	0.384196			0.0959705	0.139816	0.0299368	0.0381371	0.0260917	0.0227959	0.00825911	0.0102601	0.000706242	0	0.0194217	0.00364892	0.00888688	0.000470828	0.0010986	0.000137325	0.00704281	0.00357045	0.0129674	0.00162828	0.00313886	0.00241299	0.00629733	0.0036293	0.00260917	0.00796484	0.000980892	0.00947542	5.88535e-05	0.00423745	0.528348				0.0959705	0.200887
Exp-PF+CNTs200+A+Surface-30d	0	0.143661	0.0239142	0.00484561	0.0738612	0.0548319	0.114862	7.84714e-05	0.0503982	0.0331149	0.500432			0	0.0083572	0.100483	0.000510064	0.0458273	7.84714e-05	0.000431593	0.0306823	0.00166752	0.000137325	9.80892e-05	0.0636011	0.0168321	0.000137325	0.0013144	0.000706242	0.0190882	0.00372739	0.00443363	0.000411975	0.0267587	0.00390395	0.0128889	0.000490446	0.00382548	0.00298191	0.000608153	5.88535e-05	0.000627771	0.0137913	0.63554				0	0.0137325
Exp-PF+CNTs100+A+Bottom-30d	0.000176561	0.363264	0.00767058	0.00266803	0.0651509	0.0102405	0.0252089	0	0.0398242	0.0576765	0.42812			0.000176561	0.000922039	0.0240319	0.000353121	0.107172	0	0.00233452	0.0363126	9.80892e-05	0	0	0.0507906	0.0825519	7.84714e-05	0.0117511	0.000156943	0.00290344	0.00045121	0.00192255	0.000294268	0.00304077	0.000980892	0.0214031	0	0.00445325	0.00260917	0.00433554	0.000117707	9.80892e-05	0.00478675	0.635873				0.000176561	0.0027465
Exp-PF+CNTs150+A+Bottom-30d	9.80892e-05	0.206851	0.0259348	0.00421784	0.032546	0.0412367	0.0574214	0.000823949	0.0526151	0.0195198	0.558736			9.80892e-05	0.00947542	0.0477498	0.00194217	0.0552438	0.000823949	0.00239338	0.0323891	0.00213835	0	0.000843567	0.0289167	0.023306	0.0010986	0.00512026	0.000706242	0.0191078	0.00423745	0.00627771	0.000706242	0.0183623	0.00810217	0.0297995	0.000117707	0.00631695	0.0016479	0.00309962	0.000215796	1.96178e-05	0.00590497	0.683839				9.80892e-05	0.0193432
Exp-PF+CNTs200+A+Bottom-30d	3.92357e-05	0.1766	0.0741358	0.0723898	0.0423745	0.0290736	0.0153019	0	0.0297603	0.0920862	0.468239			3.92357e-05	0.0130066	0.0127712	0.00376663	0.0455134	0	0.0556558	0.0215012	0.000529682	0.000411975	0.00256994	0.00916153	0.0193432	0.00217758	0.00380586	0.00174599	0.00751363	0.0005493	0.00643465	0.000647389	0.00661121	0.00496331	0.00568917	5.88535e-05	0.00205987	0.024895	0.00245223	0.00194217	0	0.0153412	0.728842				3.92357e-05	0.0225213
Exp-PF+CNTs100+A+Surface-90d	0.0530467	0.115549	0.0866913	0.160592	0.132675	0.00680739	0.0170871	0	0.0145564	0.086652	0.326343			0.0530467	0.0131047	0.0140268	0.00129478	0.02156	0	0.0211873	0.0111233	0.000215796	0.0676619	0.0567152	0.0129085	0.0114764	0.00027465	0.00113783	0.000215796	0.00333503	0.0005493	0.0165771	0.00072586	0.00337427	0.000392357	0.00200102	5.88535e-05	0.000686625	0.0218935	0.00107898	0.014066	5.88535e-05	0.00351159	0.645741				0.0530467	0.0301134
Exp-PF+CNTs150+A+Surface-90d	0.000392357	0.148821	0.0868482	0.0395103	0.0403147	0.0672107	0.0613842	0	0.0633656	0.0153412	0.476812			0.000392357	0.0188135	0.0478283	0.00600306	0.0379605	0	0.00370777	0.0416487	0.0179111	0.0115353	0.00200102	0.0113587	0.0115941	0.000431593	0.00749402	0.000333503	0.0208538	0.00886727	0.0109075	0.00115745	0.00865147	0.0198336	0.0229136	1.96178e-05	0.00225605	0.00672892	0.0117119	0.000313886	0	0.0164005	0.650371				0.000392357	0.0578726
Exp-PF+CNTs200+A+Surface-90d	0.000313886	0.152686	0.011241	0.00606191	0.0700553	0.062934	0.104916	3.92357e-05	0.0190489	0.0155766	0.557127			0.000313886	0.00284459	0.0942049	5.88535e-05	0.0480049	0	0.000294268	0.0114764	0.00117707	0.000117707	0.000176561	0.0643269	0.0266214	0.000313886	0.000529682	0.000804332	0.00729784	0.00315847	0.00680739	0.00154981	0.0391572	0.00453172	0.00704281	0.0005493	0.00486523	0.0014321	0.00139287	7.84714e-05	0.000568917	0.00906344	0.661239				0.000313886	0.00574803
Exp-PF+CNTs100+A+Bottom-90d	0.000176561	0.137933	0.0829246	0.0443756	0.115647	0.0317613	0.0481814	0	0.0280339	0.107447	0.403519			0.000176561	0.0307608	0.0360576	0.00105936	0.027308	0	0.00845529	0.0161455	0.00162828	0.0105348	0.0200494	0.0255817	0.0212265	0.000804332	0.00255032	0.00072586	0.0115941	0.000255032	0.0308393	0.00300153	0.0144976	0.00153019	0.00380586	7.84714e-05	0.00145172	0.0101817	0.00231491	0.0406286	0.00829835	0.0130066	0.655452				0.000176561	0.0590301
Exp-PF+CNTs150+A+Bottom-90d	0	0.128948	0.0572449	0.00776867	0.0586377	0.0661121	0.0809432	0.00129478	0.0292502	0.0343508	0.535449			0	0.0332915	0.0760976	0.00123592	0.0367246	0.00129478	0.000902421	0.0198925	0.00816102	5.88535e-05	0.000510064	0.0167144	0.0145172	0.000411975	0.0177934	0.00706242	0.0091223	0.0375289	0.00914192	0.00160866	0.0169302	0.00951465	0.0275435	0.000568917	0.00300153	0.00270726	0.0118688	0.000431593	3.92357e-05	0.00739593	0.627928				0	0.0389414
Exp-PF+CNTs200+A+Bottom-90d	1.96178e-05	0.107368	0.134971	0.0587162	0.0793346	0.0516538	0.0628163	0.000529682	0.0350767	0.0750775	0.394436			1.96178e-05	0.0540668	0.0529682	0.000706242	0.0238161	0.000529682	0.0106329	0.0122415	0.00249147	0.00415898	0.0115353	0.0104759	0.0132617	0.00304077	0.00107898	0.000863185	0.0227371	0.0036293	0.020638	0.00249147	0.0304469	0.00243261	0.00682701	0.000353121	0.00474752	0.00992663	0.000686625	0.00339389	0.0005493	0.0146545	0.674599				1.96178e-05	0.102896
Exp-PF+FGO150+A+Surface-30d	0.00156943	0.0900655	0.121434	0.0320752	0.0424334	0.0541845	0.104485	0.00423745	0.0472594	0.0266803	0.475576			0.00156943	0.0390591	0.0876329	0.00651312	0.023561	0.00423745	0.00113783	0.017401	0.0104171	5.88535e-05	0.0034135	0.00794523	0.00853376	0.000137325	0.00486523	0.000804332	0.0293679	0.0164398	0.0183034	0.00147134	0.00980892	0.00863185	0.00904383	0.000706242	0.00168713	0.00280535	0.0069251	0.00154981	0.000372739	0.0207164	0.654883				0.00156943	0.0943814
Exp-PF+FGO150+A+Bottom-30d	0	0.0934594	0.0316436	0.00500255	0.0334877	0.0920862	0.0928316	0.00286421	0.0505356	0.0332522	0.564837			0	0.0107113	0.0807667	0.00406089	0.0220112	0.00260917	0.000843567	0.0183427	0.000667007	0	0	0.0263468	0.012732	0.000196178	0.0181073	0.00325656	0.0318986	0.00586574	0.00388433	0.00127516	0.054106	0.00513988	0.0546553	0.000588535	0.0193824	0.000902421	0.00335465	0	0.000686625	0.0107506	0.606858				0	0.0166163
Exp-PF+FGO150+A+Surface-90d	0.000568917	0.0408051	0.207125	0.0039628	0.0392357	0.0197159	0.10009	0.00421784	0.069251	0.0214227	0.493605			0.000568917	0.0547926	0.0877506	0.0052772	0.0211873	0.00406089	3.92357e-05	0.00737631	0.00119669	0	0.00468866	0.00256994	0.00162828	0	0.000490446	0.000353121	0.0618354	0.00268764	0.0240907	0.00315847	0.00735669	0.00129478	0.0010986	0.000568917	0.0036293	0.00237376	0.00113783	0.000196178	0.0268568	0.0125947	0.65914				0.000568917	0.191627
Exp-PF+FGO150+A+Bottom-90d	0	0.0707223	0.0649743	0.00445325	0.0412367	0.100149	0.106074	0.00555185	0.0831012	0.0317417	0.491996			0	0.0216777	0.09189	0.00294268	0.0185781	0.00537529	0.000372739	0.0190489	0.0019814	1.96178e-05	0.000490446	0.0148507	0.00892612	9.80892e-05	0.00398242	0.00190293	0.0634637	0.0133794	0.00690548	0.00107898	0.0549103	0.00953427	0.0167929	0.00300153	0.0177934	0.00298191	0.00378624	5.88535e-05	0.00225605	0.0130655	0.598854				0	0.0326441
Exp-PF+PBNMs100+A+Surface-30d	5.88535e-05	0.123063	0.080492	0.0114176	0.045788	0.113744	0.0329187	9.80892e-05	0.0342528	0.0169694	0.541197			5.88535e-05	0.0251108	0.0290344	0.00176561	0.0265037	9.80892e-05	0.000627771	0.0273277	0.0382352	3.92357e-05	0.000392357	0.0177345	0.0153019	0.000706242	0.0294856	0.0509672	0.0065916	0.0018637	0.00975007	0.000961274	0.0107113	0.0388629	0.0147134	0	0.00415898	0.00129478	0.04312	0.000353121	0	0.0346451	0.569584				5.88535e-05	0.0340173
Exp-PF+PBNMs150+A+Surface-30d	0.000137325	0.0813552	0.227783	0.0228352	0.0502413	0.0221093	0.0528309	0.0141052	0.0505159	0.0335073	0.44458			0.000137325	0.0719583	0.042708	0.00867109	0.0197552	0.0136736	0.00635618	0.0264645	0.00231491	1.96178e-05	0.00500255	0.00716051	0.00792561	0.000117707	0.00519873	5.88535e-05	0.0233256	0.0052772	0.0165378	0.00268764	0.00380586	0.00337427	0.00686625	0.000510064	0.00333503	0.00519873	0.000706242	0.000529682	0.00170675	0.00431593	0.7043				0.000137325	0.202613
Exp-PF+PBNMs200+A+Surface-30d	5.88535e-05	0.152234	0.0780202	0.0410798	0.0796877	0.102189	0.0390984	5.88535e-05	0.0396869	0.0155766	0.452309			5.88535e-05	0.0216189	0.0346843	0.00102013	0.0307804	5.88535e-05	0.00268764	0.0283282	0.0436497	3.92357e-05	0.000686625	0.0387649	0.0162436	0.00105936	0.0205006	0.00360968	0.00869071	0.0039628	0.0163024	0.00117707	0.0100247	0.0148115	0.0252482	0	0.00806293	0.00168713	0.0259348	0.000117707	0	0.019971	0.620218				5.88535e-05	0.0355475
Exp-PF+PBNMs100+A+Bottom-30d	0.000313886	0.10009	0.0899086	0.0128105	0.0424923	0.17401	0.0296622	0	0.0538902	0.0204222	0.4764			0.000313886	0.0240711	0.0266999	0.000980892	0.0202064	0	0.0010986	0.0456507	0.0766469	0	0	0.0160474	0.011908	0.00113783	0.0310158	0.0260329	0.00743516	0.000647389	0.0112606	0.000608153	0.0191078	0.0320556	0.025719	1.96178e-05	0.0071409	0.000980892	0.0414133	0.000156943	0	0.0282497	0.543395				0.000313886	0.0388433
Exp-PF+PBNMs150+A+Bottom-30d	1.96178e-05	0.0432573	0.188312	0.00498293	0.0337819	0.0234629	0.05544	0.0849256	0.0741751	0.0337819	0.457861			1.96178e-05	0.133539	0.0479852	0.0493977	0.0142229	0.0812963	0.00100051	0.0185585	0.000392357	0	0.00380586	0.00480637	0.00337427	9.80892e-05	0.00425707	0.000686625	0.0551065	0.00784714	0.0155373	0.00229529	0.00543414	0.00288382	0.00688586	0.00455134	0.0116334	0.00229529	0.000922039	5.88535e-05	0.0286421	0.0078079	0.484659				1.96178e-05	0.16789
Exp-PF+PBNMs200+A+Bottom-30d	0	0.130812	0.107251	0.022384	0.0647389	0.0765881	0.0270726	0	0.0823361	0.016734	0.472084			0	0.026386	0.0226978	0.0041786	0.0233845	0	0.00115745	0.0647585	0.034959	0.0005493	0.00160866	0.0296033	0.0153608	0.000392357	0.0203633	0.00170675	0.0158316	0.00200102	0.0165575	0.000627771	0.0083572	0.0113587	0.0257386	1.96178e-05	0.00555185	0.00176561	0.0244438	0.000235414	0	0.0127712	0.627634				0	0.0532232
Exp-PF+PBNMs100+A+Surface-90d	7.84714e-05	0.0858085	0.0474163	0.0117119	0.0258171	0.115078	0.0726056	5.88535e-05	0.0434535	0.0268764	0.571095			7.84714e-05	0.0164398	0.0636207	0.000333503	0.0285047	5.88535e-05	0.000313886	0.0179503	0.0311728	0	0.000215796	0.0206576	0.0112803	0.00533605	0.0750579	0.0014321	0.024895	0.00874956	0.00311924	0.000804332	0.0378232	0.0115157	0.0282889	7.84714e-05	0.00488484	0.000431593	0.0301919	0	0.000294268	0.0153804	0.56109				7.84714e-05	0.0305842
Exp-PF+PBNMs150+A+Surface-90d	0.00027465	0.102209	0.0687409	0.0122023	0.0473575	0.0512614	0.0814729	0.00215796	0.0825715	0.0248558	0.526896			0.00027465	0.0136736	0.0697414	0.00129478	0.0263468	0.00215796	0.00149096	0.036548	0.00211873	0	5.88535e-05	0.0314278	0.0215404	5.88535e-05	0.0467101	0.000804332	0.0451995	0.0115941	0.0056107	0.000882803	0.0234041	0.00243261	0.0142818	9.80892e-05	0.00849453	0.000823949	0.00411975	0	0.00160866	0.0124181	0.614784				0.00027465	0.0326833
Exp-PF+PBNMs200+A+Surface-90d	0	0.14064	0.132008	0.0103975	0.0926158	0.0223055	0.0328991	0.000117707	0.0511241	0.0211677	0.496724			0	0.063091	0.0268764	0.00886727	0.0216189	0.000117707	0.00133401	0.0401577	0.00900459	0	0.0132028	0.0123396	0.0176953	0.000176561	0.00847491	0.00129478	0.00941657	0.00413937	0.023306	0.00153019	0.00255032	0.00162828	0.00410013	0	0.00141248	0.00661121	0.0197159	0.000510064	0	0.00861223	0.692216				0	0.10011
Exp-PF+PBNMs100+A+Bottom-90d	7.84714e-05	0.136658	0.0443167	0.0106329	0.0459646	0.0534194	0.0642484	5.88535e-05	0.0553027	0.0175776	0.571742			7.84714e-05	0.00564994	0.0473182	0.000255032	0.0380194	5.88535e-05	0.000510064	0.0361949	0.0129282	9.80892e-05	0.000470828	0.0402951	0.022227	9.80892e-05	0.0518303	0.0005493	0.0183231	0.00335465	0.0058265	0.000784714	0.0137325	0.00539491	0.0240907	3.92357e-05	0.00406089	0.000784714	0.0146938	0	0.000392357	0.00680739	0.645133				7.84714e-05	0.0227567
Exp-PF+PBNMs150+A+Bottom-90d	0	0.0846118	0.0808255	0.00566956	0.0478087	0.0799231	0.0857692	0.0107898	0.0641307	0.0205791	0.519892			0	0.0197944	0.0772158	0.010064	0.0251893	0.0107898	0.000804332	0.0237768	0.00113783	0	0.000392357	0.0213638	0.017401	0.000117707	0.0300742	0.000765096	0.0398831	0.00602268	0.005493	0.000647389	0.0345666	0.00922039	0.0146938	0.000568917	0.00798446	0.00072586	0.00653274	0	0.00625809	0.0146349	0.613882				0	0.0569114
Exp-PF+PBNMs200+A+Bottom-90d	3.92357e-05	0.112489	0.17866	0.00723898	0.0550281	0.0215208	0.0265233	5.88535e-05	0.0704281	0.0765488	0.451465			3.92357e-05	0.132224	0.0223447	0.00353121	0.0157924	5.88535e-05	0.00351159	0.0621101	0.0116334	0	0.00162828	0.0336642	0.0152627	0.0569114	0.0083572	0.00045121	0.00545376	0.00965198	0.00729784	0.00319771	0.00406089	0.00202064	0.0034135	0	0.000804332	0.00217758	0.00973045	5.88535e-05	0	0.00498293	0.579629				3.92357e-05	0.148468
[truncated: 20 more columns]
